# Supplementary material for: Different hotspot p53 mutants exert distinct phenotypes and predict outcome of colorectal cancer patients
Source: Nat Commun. 2022 May 19;13:2800. doi: 10.1038/s41467-022-30481-7 (PMC9120190; doi:10.1038/s41467-022-30481-7)
Supplement: Supplementary file 4 — Supplementary Data 1 [file 41467_2022_30481_MOESM4_ESM.xlsx]

## Sheet: גיליון1
Supplementary Data 1: CRC tumors harboring R175 or R273 mutation stratified by tumor stage
Sample	Study.of.origin	Tumor Stage	TP53 Status
05CO044	CPTAC-2	II	R175H, S90Pfs*33
15CO002	CPTAC-2	II	R175H
21CO006	CPTAC-2	I	R175H, HOMDEL
coadread_dfci_2016_112874	DFCI	II	R175H
coadread_dfci_2016_1160	DFCI	III	R175H
coadread_dfci_2016_1165	DFCI	I	R175H
coadread_dfci_2016_1167	DFCI	II	R175H
coadread_dfci_2016_1170	DFCI	III	R175H
coadread_dfci_2016_1191	DFCI	I	R273H, R175H
coadread_dfci_2016_1226	DFCI	III	R175H
coadread_dfci_2016_1262	DFCI	I	R175H
coadread_dfci_2016_132	DFCI	II	R175H
coadread_dfci_2016_160282	DFCI	II	R175G
coadread_dfci_2016_1745	DFCI	I	R175H
coadread_dfci_2016_1803	DFCI		R175H
coadread_dfci_2016_22	DFCI	I	R175H
coadread_dfci_2016_229	DFCI	I	R175H
coadread_dfci_2016_253	DFCI	II	R175H
coadread_dfci_2016_2674	DFCI	I	R175H
coadread_dfci_2016_2955	DFCI	II	R175H
coadread_dfci_2016_295702	DFCI	I	R175H
coadread_dfci_2016_2991	DFCI	I	R175H
coadread_dfci_2016_3092	DFCI	I	R175H
coadread_dfci_2016_3112	DFCI	IV	C176Y, R175H
coadread_dfci_2016_3169	DFCI	IV	R175H
coadread_dfci_2016_3194	DFCI	IV	R175H
coadread_dfci_2016_3226	DFCI	III	R175H
coadread_dfci_2016_3232	DFCI	I	R175H
coadread_dfci_2016_3436	DFCI	II	R175H
coadread_dfci_2016_3440	DFCI	III	R175H
coadread_dfci_2016_3509	DFCI	II	R175H
coadread_dfci_2016_353622	DFCI	I	R175H
coadread_dfci_2016_3539	DFCI		R175H
coadread_dfci_2016_3644	DFCI	II	R175H
coadread_dfci_2016_3670	DFCI	II	R175H
coadread_dfci_2016_3692	DFCI	III	R175H
coadread_dfci_2016_378	DFCI	II	R175H
coadread_dfci_2016_4503	DFCI	I	R175H
coadread_dfci_2016_4536	DFCI	III	R175H
coadread_dfci_2016_471	DFCI	I	R175H
coadread_dfci_2016_475	DFCI	III	C176Y, R175H
coadread_dfci_2016_485	DFCI	I	R175H
coadread_dfci_2016_60	DFCI	I	Q144*, R175C, R110C
coadread_dfci_2016_662	DFCI		R175H
coadread_dfci_2016_693	DFCI	II	R175H
coadread_dfci_2016_70	DFCI	III	R175H
SP191880	ICGC - COCA-CN	IVA	R306*, R175H
SP199436	ICGC - COCA-CN	IIB	R175H
SP199694	ICGC - COCA-CN	IIIC	R175H
SP191849	ICGC - COCA-CN	IIB	R175H
SP128333	ICGC - COCA-CN	IIB	R175H
SP129136	ICGC - COCA-CN	III	R175H
SP128506	ICGC - COCA-CN	IIIB	R175H
SP128802	ICGC - COCA-CN	IIIB	R175H
SP133645	ICGC - COCA-CN	IIIB	R175H
SP128305	ICGC - COCA-CN	IIIB	R175H
SP134057	ICGC - COCA-CN	IIIC	R175H
SP192608	ICGC - COCA-CN	IIIC	R175H
SP128931	ICGC - COCA-CN	IIIA	R175H
SP199413	ICGC - COCA-CN	I	R175H
TCGA-AG-3725-01A	TCGA-READ	III	p.R175H
TCGA-DY-A1DC-01A	TCGA-READ	IIA	p.R175H
TCGA-EF-5831-01A	TCGA-READ	IIA	p.R175H
TCGA-F5-6811-01A	TCGA-READ	IIA	p.R175H
TCGA-F5-6813-01A	TCGA-READ	IIIC	p.R175H
TCGA-AG-3592-01A	TCGA-READ	IIA	p.R175H
TCGA-AG-A01N-01A	TCGA-READ	IV	p.R175H
TCGA-AF-3913-01A	TCGA-READ	IV	p.R175H
TCGA-AG-A020-01A	TCGA-READ	III	p.R175H
TCGA-AG-A016-01A	TCGA-READ	IV	p.R175H
TCGA-CI-6624-01C	TCGA-READ	I	p.R175H
TCGA-EI-6511-01A	TCGA-READ	IIIB	p.R175H
TCGA-AG-A00C-01A	TCGA-READ	IIIB	p.R175H
TCGA-AZ-6601-01A	TCGA-COAD	II	p.R175H, p.T125T
TCGA-AA-A010-01A	TCGA-COAD	IIB	p.R175C
TCGA-A6-6142-01A	TCGA-COAD	IVA	p.R175C
TCGA-WS-AB45-01A	TCGA-COAD	IIA	p.R175C
TCGA-DM-A1D8-01A	TCGA-COAD	not reported	p.R175H
TCGA-G4-6306-01A	TCGA-COAD	not reported	p.R175H
TCGA-AA-A01T-01A	TCGA-COAD	III	p.R175H
TCGA-A6-6650-01A	TCGA-COAD	IIA	p.R175H
TCGA-AA-3851-01A	TCGA-COAD	IIA	p.R175H
TCGA-AA-3862-01A	TCGA-COAD	IIA	p.R175H
TCGA-AY-6197-01A	TCGA-COAD	IIA	p.R175H
TCGA-AZ-4681-01A	TCGA-COAD	IIA	p.R175H
TCGA-D5-5540-01A	TCGA-COAD	IIA	p.R175H
TCGA-D5-6532-01A	TCGA-COAD	IIA	p.R175H
TCGA-D5-6541-01A	TCGA-COAD	IIA	p.R175H
TCGA-DM-A1D9-01A	TCGA-COAD	IIA	p.R175H
TCGA-F4-6854-01A	TCGA-COAD	IIA	p.R282W, p.R175H
TCGA-G4-6626-01A	TCGA-COAD	IIA	p.R175H
TCGA-AA-3968-01A	TCGA-COAD	I	p.R175H
TCGA-AZ-5407-01A	TCGA-COAD	I	p.R175H
TCGA-AA-3488-01A	TCGA-COAD	IV	p.R175H
TCGA-AA-A02F-01A	TCGA-COAD	IV	p.R175H
TCGA-AZ-6606-01A	TCGA-COAD	IV	p.R175H
TCGA-DM-A28H-01A	TCGA-COAD	IIIC	p.R175H
TCGA-QG-A5YV-01A	TCGA-COAD	IIIC	p.R175H
TCGA-G4-6298-01A	TCGA-COAD	IIIB	p.R175H
TCGA-G4-6310-01A	TCGA-COAD	IIIB	p.R175H
GECCO_0092	GECCO	Stage 4 or distant	R175H
GECCO_0116	GECCO	Stage 1 or local	R175H
GECCO_0162	GECCO	Stage 1 or local	R175H
GECCO_0415	GECCO	Stage 4 or distant	R175H
GECCO_0480	GECCO	Stage 1 or local	R175H
GECCO_0529	GECCO	Stage 1 or local	R175H
GECCO_1096	GECCO	Stage 4 or distant	R175H
GECCO_2011	GECCO	Stage 1 or local	R175H
GECCO_2041	GECCO	Stage 1 or local	R175H
GECCO_2049	GECCO	Stage 1 or local	R175C
GECCO_2064	GECCO	Stage 1 or local	R175H
GECCO_2091	GECCO	Stage 1 or local	R175C
GECCO_2094	GECCO	Stage 1 or local	R175H
GECCO_2162	GECCO	Stage 1 or local	R175H
GECCO_2179	GECCO	Stage 1 or local	R175H
GECCO_2191	GECCO	Stage 1 or local	R175H
GECCO_2275	GECCO	Stage 1 or local	R175H
GECCO_2337	GECCO	Stage 1 or local	R175H
GECCO_2373	GECCO	Stage 1 or local	R175H
GECCO_2420	GECCO	Stage 4 or distant	R175H
GECCO_2497	GECCO	Stage 1 or local	R175H
GECCO_2506	GECCO	Stage 1 or local	R175H
GECCO_2515	GECCO	Stage 1 or local	R175H
GECCO_2577	GECCO	Stage 1 or local	R175H
GECCO_2583	GECCO	Stage 1 or local	R175H
GECCO_3057	GECCO	Stage 1 or local	R175H
GECCO_3364	GECCO	Stage 1 or local	R175H
GECCO_3399	GECCO	Stage 4 or distant	R175H
GECCO_6118	GECCO	Stage 1 or local	R175H
GECCO_6150	GECCO	Stage 1 or local	R175H
GECCO_6290	GECCO	Stage 1 or local	R175H
GECCO_6465	GECCO	Stage 1 or local	R175H
GECCO_6515	GECCO	Stage 1 or local	R175H
GECCO_6573	GECCO	Stage 1 or local	R175H
GECCO_6613	GECCO	Stage 4 or distant	R175H
GECCO_6661	GECCO	Stage 1 or local	R175H
GECCO_6687	GECCO	Stage 1 or local	R175H
GECCO_6717	GECCO	Stage 4 or distant	R175H
01CO014	CPTAC-2	III	R273C
05CO028	CPTAC-2	I	R273C
05CO047	CPTAC-2	I	R273H
06CO001	CPTAC-2	III	R273C
09CO014	CPTAC-2	II	R273C, HOMDEL
11CO039	CPTAC-2	II	R273H
11CO079	CPTAC-2	III	R273C
coadread_dfci_2016_1191	DFCI	I	R273H, R175H
coadread_dfci_2016_1772	DFCI	III	R273C
coadread_dfci_2016_1804	DFCI	III	R273H
coadread_dfci_2016_186	DFCI	II	R273H
coadread_dfci_2016_2260	DFCI	III	R273C
coadread_dfci_2016_2266	DFCI		R273H
coadread_dfci_2016_2279	DFCI	II	R273H
coadread_dfci_2016_236849	DFCI	III	R273C, R306*
coadread_dfci_2016_237969	DFCI	I	R273H
coadread_dfci_2016_2621	DFCI	I	R273G
coadread_dfci_2016_2641	DFCI	II	R273C
coadread_dfci_2016_280091	DFCI	III	R273C, V122Dfs*26, R158S
coadread_dfci_2016_293	DFCI	II	R273C
coadread_dfci_2016_2976	DFCI	III	R273C, R282W
coadread_dfci_2016_3038	DFCI	I	R273H
coadread_dfci_2016_3079	DFCI	I	R273L
coadread_dfci_2016_3108	DFCI	III	R273H
coadread_dfci_2016_3116	DFCI	II	R273C
coadread_dfci_2016_3330	DFCI	III	R273C
coadread_dfci_2016_3442	DFCI	III	R273C
coadread_dfci_2016_3484	DFCI	II	R273H
coadread_dfci_2016_3601	DFCI	III	R273C
coadread_dfci_2016_3610	DFCI		R273H
coadread_dfci_2016_3632	DFCI	II	R273C, R273H
coadread_dfci_2016_412	DFCI	IV	R273C
coadread_dfci_2016_418	DFCI	IV	R273C
coadread_dfci_2016_4514	DFCI	II	R273C
coadread_dfci_2016_628	DFCI		R273C
coadread_dfci_2016_680	DFCI		R273C
SP128465	ICGC - COCA-CN	IV	R273H, P72R
SP199321	ICGC - COCA-CN	IVB	R273C
SP192043	ICGC - COCA-CN	IVA	R273C
SP191902	ICGC - COCA-CN	IVA	R273C
SP192635	ICGC - COCA-CN	IV	R273C
SP128564	ICGC - COCA-CN	IV	R273C
SP128964	ICGC - COCA-CN	IIIC	R273C
SP133671	ICGC - COCA-CN	IIIC	R273C
SP191960	ICGC - COCA-CN	IVA	R273H
SP193146	ICGC - COCA-CN	IIB	R273H
SP199307	ICGC - COCA-CN	IIB	R273H
SP128867	ICGC - COCA-CN	III	R273H
SP192426	ICGC - COCA-CN	III	R273P
SP128392	ICGC - COCA-CN	IIIB	R273H
SP192514	ICGC - COCA-CN	IIIB	R273H
SP128898	ICGC - COCA-CN	IIIC	R273H
SP133741	ICGC - COCA-CN	IIIC	R273H
SP134103	ICGC - COCA-CN	IIIC	R273H
TCGA-EI-6506-01A	TCGA-READ	IIA	p.R337S, R273C
TCGA-CI-6621-01A	TCGA-READ	IIIB	p.R273C
TCGA-EI-6507-01A	TCGA-READ	IIA	p.R273C
TCGA-EI-6514-01A	TCGA-READ	IIA	p.R273C
TCGA-AF-3914-01A	TCGA-READ	IIIB	p.R273C
TCGA-AG-3742-01A	TCGA-READ	I	p.R273H
TCGA-DY-A1DF-01A	TCGA-READ	IIIC	p.R273H
TCGA-CL-5917-01A	TCGA-READ	IIIC	p.R273H
TCGA-AG-3902-01A	TCGA-READ	IIA	p.R273H
TCGA-AG-4022-01A	TCGA-READ	II	p.R273H
TCGA-AM-5821-01A	TCGA-COAD	IIA	p.R273C
TCGA-A6-6138-01A	TCGA-COAD	I	p.R273C
TCGA-D5-6540-01A	TCGA-COAD	I	p.R273C
TCGA-5M-AAT4-01A	TCGA-COAD	IV	p.R273C
TCGA-AA-A02K-01A	TCGA-COAD	IV	p.R273C
TCGA-AA-3844-01A	TCGA-COAD	IIIC	p.R273C
TCGA-AY-4070-01A	TCGA-COAD	IIIC	p.R273C
TCGA-RU-A8FL-01A	TCGA-COAD	IIIB	p.R273C
TCGA-D5-6531-01A	TCGA-COAD	IIA	p.R273H
TCGA-CM-6163-01A	TCGA-COAD	I	p.R273H
TCGA-AA-3655-01A	TCGA-COAD	II	p.R273H
TCGA-AA-3660-01A	TCGA-COAD	II	p.R273H
TCGA-A6-A567-01A	TCGA-COAD	IV	p.R273H
TCGA-NH-A8F8-01A	TCGA-COAD	IV	p.R273H
TCGA-AY-6196-01A	TCGA-COAD	IIIC	p.R273H
TCGA-4N-A93T-01A	TCGA-COAD	IIIB	p.R273H
TCGA-AA-3949-01A	TCGA-COAD	IIIB	p.R273H
TCGA-D5-5541-01A	TCGA-COAD	IIIB	p.R273H
TCGA-D5-6926-01A	TCGA-COAD	IIIB	p.R273H
TCGA-NH-A50V-01A	TCGA-COAD	IIIB	p.R273H
GECCO_0040	GECCO	Stage 1 or local	R273H
GECCO_0048	GECCO	Stage 1 or local	R273H
GECCO_0094	GECCO	Stage 4 or distant	R273C
GECCO_0181	GECCO	Stage 1 or local	R273C
GECCO_0226	GECCO	Stage 1 or local	R273C
GECCO_0321	GECCO	Stage 1 or local	R273H
GECCO_0414	GECCO	Stage 4 or distant	R273H
GECCO_0421	GECCO	Stage 1 or local	R273C
GECCO_0445	GECCO	Stage 1 or local	R273C
GECCO_0483	GECCO	Stage 4 or distant	R273H
GECCO_0494	GECCO	Stage 1 or local	R273H
GECCO_0528	GECCO	Stage 1 or local	R273C
GECCO_0632	GECCO	Stage 1 or local	R273H
GECCO_0687	GECCO	Stage 1 or local	R273H
GECCO_2104	GECCO	Stage 1 or local	R273C
GECCO_2206	GECCO	Stage 1 or local	R273H
GECCO_2264	GECCO	Stage 1 or local	R273C
GECCO_2311	GECCO	Stage 1 or local	R273C
GECCO_2346	GECCO	Stage 1 or local	R273C
GECCO_2421	GECCO	Stage 1 or local	R273H
GECCO_2453	GECCO	Stage 1 or local	R273H
GECCO_2619	GECCO	Stage 1 or local	R273C
GECCO_3043	GECCO	Stage 1 or local	R273H
GECCO_3123	GECCO	Stage 1 or local	R273C
GECCO_3376	GECCO	Stage 4 or distant	R273H
GECCO_3502	GECCO	Stage 1 or local	R273C
GECCO_6005	GECCO	Stage 1 or local	R273H
GECCO_6061	GECCO	Stage 4 or distant	R273C
GECCO_6206	GECCO	Stage 4 or distant	R273H
GECCO_6219	GECCO	Stage 1 or local	R273H
GECCO_6242	GECCO	Stage 1 or local	R273H
GECCO_6249	GECCO	Stage 1 or local	R273C
GECCO_6376	GECCO	Stage 4 or distant	R273C
GECCO_6442	GECCO	Stage 1 or local	R273C
GECCO_6485	GECCO	Stage 1 or local	R273C
GECCO_6523	GECCO	Stage 4 or distant	R273H
GECCO_6562	GECCO	Stage 1 or local	R273H
GECCO_6608	GECCO	Stage 1 or local	R273H
GECCO_6616	GECCO	Stage 1 or local	R273H
GECCO_6616	GECCO	Stage 1 or local	R273H
GECCO_6630	GECCO	Stage 4 or distant	R273H
GECCO_6688	GECCO	Stage 4 or distant	R273C
GECCO_6692	GECCO	Stage 4 or distant	R273H
