# Supplementary material for: Different hotspot p53 mutants exert distinct phenotypes and predict outcome of colorectal cancer patients
Source: Nat Commun. 2022 May 19;13:2800. doi: 10.1038/s41467-022-30481-7 (PMC9120190; doi:10.1038/s41467-022-30481-7)
Supplement: Supplementary file 9 — Source Data [file 41467_2022_30481_MOESM9_ESM.xlsx]

## Sheet: 1a
Figure 1a
		R175	R273	R175+R273	Total Mutated samples
	Pan cancer	164	251	415	3719
	CRC	40	30	70	323
	Pan Cancer No CRC	124	221	345	3396

## Sheet: 1b
Figure 1b
		Number of cases by tumor stage	STAGE 1-2	STAGE 3-4	Total
		R175	86	46	132
		R273	62	59	121

## Sheet: 1c
Figure 1c
			R175	R273
		Uncommon metastases - Yes	11	23
		Uncommon metastases - No	55	45
		Total	66	68

## Sheet: 1d
Figure 1d
			R175	R273
		Multiple metastases - Yes	3	13
		Multiple metastases - No	63	55
			66	68

## Sheet: 1e
Figure 1e
	Patient.ID	p53_status	Age	Sex	Censor	Time (days)
	GECCO_6726	R175	61	Female	0	6490
	GECCO_6717	R175	65	Male	1	1026
	GECCO_6688	R273	66	Female	1	635
	GECCO_6687	R175	70	Male	0	4295
	GECCO_6573	R175	63	Male	0	5869
	GECCO_6572	R273	58	Female	0	5962
	GECCO_6565	R273	64	Male	0	5789
	GECCO_6563	R273	65	Female	0	5808
	GECCO_6562	R273	34	Female	0	5992
	GECCO_6553	R273	69	Female	0	1178
	GECCO_6547	R273	60	Male	0	2270
	GECCO_6539	R175	65	Female	0	5873
	GECCO_6523	R273	53	Male	0	6371
	GECCO_6515	R175	49	Female	0	6146
	GECCO_6494	R175	59	Male	0	5506
	GECCO_6485	R273	60	Male	0	4519
	GECCO_6476	R273	63	Female	0	5645
	GECCO_6473	R273	68	Female	0	3334
	GECCO_6465	R175	64	Female	0	5425
	GECCO_6445	R175	59	Female	0	5519
	GECCO_6442	R273	53	Male	0	5328
	GECCO_6425	R175	57	Male	0	2706
	GECCO_6420	R175	50	Female	0	5638
	GECCO_6376	R273	58	Male	1	1181
	GECCO_6366	R175	48	Female	0	5880
	GECCO_6359	R273	64	Male	0	6459
	GECCO_6358	R175	55	Male	0	6169
	GECCO_6355	R273	54	Male	1	643
	GECCO_6343	R273	59	Male	1	985
	GECCO_6336	R175	53	Female	0	5534
	GECCO_6330	R273	68	Female	0	6169
	GECCO_6329	R273	60	Female	0	5730
	GECCO_6304	R175	61	Male	0	5804
	GECCO_6290	R175	58	Female	0	6239
	GECCO_6283	R273	61	Male	0	5992
	GECCO_6279	R273	70	Male	0	2968
	GECCO_6266	R273	56	Male	1	2437
	GECCO_6265	R175	64	Male	0	2954
	GECCO_6249	R273	60	Male	0	6081
	GECCO_6242	R273	65	Male	0	5341
	GECCO_6219	R273	68	Male	0	6706
	GECCO_6209	R175	49	Female	0	6005
	GECCO_6206	R273	64	Male	1	1527
	GECCO_6195	R273	62	Male	1	1417
	GECCO_6194	R273	61	Male	1	3221
	GECCO_6177	R273	72	Female	0	6114
	GECCO_6171	R175	64	Male	0	6025
	GECCO_6167	R175	60	Male	0	6073
	GECCO_6164	R175	40	Female	0	6287
	GECCO_6158	R175	71	Female	0	4225
	GECCO_6150	R175	63	Male	0	4992
	GECCO_6118	R175	65	Female	0	5666
	GECCO_6116	R273	69	Male	0	4385
	GECCO_6113	R175	74	Female	0	4529
	GECCO_6099	R175	62	Female	1	2208
	GECCO_6097	R273	56	Male	0	6973
	GECCO_6088	R273	59	Female	0	6070
	GECCO_6071	R273	66	Male	0	6050
	GECCO_6065	R273	47	Male	0	6016
	GECCO_6061	R273	43	Female	0	863
	GECCO_6055	R273	50	Male	1	946
	GECCO_6054	R273	67	Male	0	6091
	GECCO_6040	R273	69	Female	1	1017
	GECCO_6027	R273	52	Female	0	6250
	GECCO_6013	R175	58	Male	0	4481
	GECCO_6005	R273	48	Female	0	5973
	GECCO_3508	R273	62	Male	0	1798
	GECCO_3502	R273	69	Male	0	1822
	GECCO_3476	R273	74	Male	0	1770
	GECCO_3424	R175	82	Female	0	1570
	GECCO_3399	R175	46	Female	0	1900
	GECCO_3376	R273	56	Male	1	1198
	GECCO_3364	R175	73	Female	0	2006
	GECCO_3360	R175	75	Male	0	1819
	GECCO_3349	R175	77	Male	0	1849
	GECCO_3346	R175	84	Female	0	2198
	GECCO_3341	R273	64	Female	0	1941
	GECCO_3310	R273	80	Male	1	1160
	GECCO_3303	R273	79	Male	0	1823
	GECCO_3123	R273	58	Female	0	1808
	GECCO_3097	R273	84	Female	0	1412
	GECCO_3086	R175	85	Female	0	1815
	GECCO_3057	R175	78	Female	0	1421
	GECCO_3043	R273	74	Female	0	1837
	GECCO_3033	R175	65	Male	0	1707
	GECCO_3032	R175	66	Female	0	1792
	GECCO_3019	R273	74	Male	0	480
	GECCO_2619	R273	77	Female	0	3591
	GECCO_2600	R175	61	Female	0	4459
	GECCO_2599	R175	75	Male	1	3206
	GECCO_2595	R175	74	Female	0	5145
	GECCO_2583	R175	87	Male	0	1218
	GECCO_2577	R175	64	Male	0	3948
	GECCO_2563	R273	68	Female	0	3822
	GECCO_2543	R273	68	Male	1	2891
	GECCO_2515	R175	65	Female	0	5432
	GECCO_2506	R175	78	Male	0	3780
	GECCO_2497	R175	76	Male	0	2527
	GECCO_2489	R175	60	Female	1	1603
	GECCO_2481	R273	83	Male	0	1806
	GECCO_2477	R175	74	Female	0	1435
	GECCO_2465	R175	76	Female	0	2128
	GECCO_2464	R273	88	Female	1	567
	GECCO_2453	R273	68	Male	0	4648
	GECCO_2421	R273	69	Male	0	6923
	GECCO_2420	R175	73	Female	1	686
	GECCO_2388	R273	76	Female	1	1267
	GECCO_2379	R175	69	Male	0	1057
	GECCO_2378	R175	83	Female	0	2009
	GECCO_2375	R175	78	Female	0	1862
	GECCO_2373	R175	66	Female	0	3493
	GECCO_2346	R273	82	Male	0	1561
	GECCO_2337	R175	73	Female	0	2457
	GECCO_2332	R273	84	Male	0	1722
	GECCO_2311	R273	70	Male	0	1323
	GECCO_2275	R175	74	Male	0	2114
	GECCO_2264	R273	75	Male	0	490
	GECCO_2230	R273	79	Female	1	896
	GECCO_2216	R175	73	Female	0	4158
	GECCO_2215	R175	75	Female	0	833
	GECCO_2206	R273	82	Male	0	2114
	GECCO_2198	R273	78	Male	0	1008
	GECCO_2191	R175	74	Male	0	623
	GECCO_2185	R273	75	Female	0	3444
	GECCO_2179	R175	69	Female	0	5054
	GECCO_2177	R175	67	Male	0	3752
	GECCO_2162	R175	71	Female	0	4130
	GECCO_2161	R175	72	Female	0	3052
	GECCO_2143	R273	76	Male	0	3108
	GECCO_2121	R273	86	Female	0	840
	GECCO_2109	R175	77	Male	0	2849
	GECCO_2104	R273	69	Male	0	2128
	GECCO_2094	R175	65	Female	0	1071
	GECCO_2091	R175	69	Male	0	427
	GECCO_2071	R273	74	Female	0	1610
	GECCO_2064	R175	83	Male	0	3129
	GECCO_2050	R175	78	Female	0	826
	GECCO_2049	R175	79	Female	0	2513
	GECCO_2041	R175	69	Female	0	4200
	GECCO_2038	R273	66	Female	0	3255
	GECCO_2011	R175	74	Male	0	1218
	GECCO_2008	R273	72	Male	0	2331
	GECCO_0687	R273	67	Female	0	1088
	GECCO_0638	R175	50	Female	0	5489
	GECCO_0559	R273	57	Male	0	3356
	GECCO_0544	R175	69	Male	0	2501
	GECCO_0536	R273	36	Male	0	5949
	GECCO_0529	R175	46	Female	0	5977
	GECCO_0528	R273	57	Male	1	1580
	GECCO_0526	R273	74	Female	0	4078
	GECCO_0511	R273	51	Female	0	5589
	GECCO_0494	R273	66	Female	0	5574
	GECCO_0486	R273	60	Female	0	5416
	GECCO_0483	R273	57	Male	0	592
	GECCO_0481	R273	54	Female	0	5588
	GECCO_0480	R175	70	Female	0	3805
	GECCO_0469	R273	60	Male	0	1457
	GECCO_0448	R273	50	Male	1	2811
	GECCO_0445	R273	62	Female	0	5362
	GECCO_0429	R273	63	Male	1	2067
	GECCO_0421	R273	67	Female	1	2680
	GECCO_0415	R175	66	Female	1	299
	GECCO_0414	R273	63	Male	1	451
	GECCO_0406	R175	71	Male	0	5700
	GECCO_0395	R273	70	Male	0	5183
	GECCO_0365	R273	70	Male	0	5346
	GECCO_0326	R273	51	Female	1	2399
	GECCO_0276	R273	61	Male	1	2034
	GECCO_0249	R273	69	Female	0	4976
	GECCO_0194	R175	71	Female	1	496
	GECCO_0191	R273	60	Male	1	2235
	GECCO_0185	R175	46	Female	1	2866
	GECCO_0181	R273	65	Male	0	5740
	GECCO_0173	R273	72	Female	0	6007
	GECCO_0172	R175	71	Female	0	5824
	GECCO_0162	R175	72	Female	0	3831
	GECCO_0122	R273	68	Male	1	821
	GECCO_0120	R273	62	Male	1	1450
	GECCO_0116	R175	52	Female	0	3107
	GECCO_0094	R273	60	Male	0	2109
	GECCO_0081	R273	73	Female	0	3097
	GECCO_0048	R273	66	Female	0	5996
	GECCO_0047	R273	49	Male	0	6170
	GECCO_0040	R273	48	Male	0	5823
	GECCO_0035	R273	52	Male	1	443
	GECCO_0026	R273	72	Male	1	924
	GECCO_0013	R273	60	Female	0	6169
	TCGA-4N-A93T	R273	67	Male	0	143.998
	TCGA-5M-AAT4	R273	74	Male	1	48.3282
	TCGA-A6-6138	R273	61	Male	0	675.609
	TCGA-A6-6142	R175	56	Female	0	752.54
	TCGA-A6-A567	R273	56	Male	1	1855.21
	TCGA-AA-3655	R273	68	Male	0	1830.56
	TCGA-AA-3660	R273	51	Female	0	2342.44
	TCGA-AA-3844	R273	78	Female	0	447.776
	TCGA-AA-3851	R175	74	Male	0	992.208
	TCGA-AA-3949	R273	87	Female	0	780.156
	TCGA-AA-3968	R175	55	Female	0	659.828
	TCGA-AA-A010	R175	46	Female	0	1049.41
	TCGA-AA-A01T	R175	63	Female	0	991.222
	TCGA-AA-A02F	R175	68	Female	0	1199.33
	TCGA-AG-3592	R175	68	Male	0	1020.81
	TCGA-AG-3725	R175	90	Female	0	629.253
	TCGA-AG-3742	R273	85	Female	0	29.5887
	TCGA-AG-3902	R273	61	Male	0	960.647
	TCGA-AG-4022	R273	59	Female	0	1380.81
	TCGA-AG-A00C	R175	49	Female	0	180.491
	TCGA-AG-A016	R175	55	Male	0	272.216
	TCGA-AG-A01N	R175	68	Female	0	930.072
	TCGA-AG-A020	R175	57	Female	0	30.575
	TCGA-AM-5821	R273	68	Female	0	27.6161
	TCGA-AU-3779	R175	80	Female	0	434.954
	TCGA-AY-4070	R273	50	Female	1	489.2
	TCGA-AY-6196	R273	47	Male	0	5.91774
	TCGA-AY-6197	R175	60	Male	0	643.061
	TCGA-AZ-4681	R175	79	Female	0	3202.49
	TCGA-AZ-5407	R175	51	Female	0	2646.22
	TCGA-AZ-6606	R175	81	Male	1	352.106
	TCGA-CI-6621	R273	63	Male	0	413.256
	TCGA-CI-6624	R175	53	Female	0	1445.9
	TCGA-CL-5917	R273	71	Female	0	2343.43
	TCGA-CM-6163	R273	74	Male	0	421.146
	TCGA-D5-5540	R175	73	Male	0	1682.61
	TCGA-D5-5541	R273	63	Male	0	1677.68
	TCGA-D5-6531	R273	75	Male	0	532.597
	TCGA-D5-6532	R175	61	Male	0	547.391
	TCGA-D5-6540	R273	66	Male	0	484.269
	TCGA-D5-6541	R175	49	Male	0	467.502
	TCGA-D5-6926	R273	65	Male	0	271.23
	TCGA-DM-A1D9	R175	67	Female	0	4211.46
	TCGA-DM-A28H	R175	50	Male	0	3512.18
	TCGA-EI-6506	R273	78	Female	0	616.432
	TCGA-EI-6507	R273	60	Male	0	598.678
	TCGA-EI-6511	R175	52	Male	0	475.392
	TCGA-EI-6514	R273	59	Female	0	489.2
	TCGA-F4-6854	R175	77	Female	0	15.7806
	TCGA-F5-6811	R175	72	Female	0	965.578
	TCGA-F5-6813	R175	70	Male	1	589.802
	TCGA-G4-6298	R175	90	Male	1	705.198
	TCGA-G4-6306	R175	71	Male	0	1340.37
	TCGA-G4-6626	R175	90	Male	0	1402.51
	TCGA-NH-A50V	R273	69	Male	0	579.939
	TCGA-NH-A8F8	R273	79	Male	1	503.994
	TCGA-QG-A5YV	R175	64	Female	0	1283.16
	TCGA-RU-A8FL	R273	51	Male	0	1160.86
	TCGA-WS-AB45	R175	52	Female	0	2100.8

## Sheet: 1f
Fig 1f	Figure 1f
			Univariate analysis			Multivariate analysis
		Factor	HR	95% CI	p-value	HR	95% CI	p-value
		R273/R175 mutation	2.596	1.309-5.152	0.0046*	2.291	1.133-4.631	0.02*
		Male/Female	2.28	1.204-4.318	0.009*	1.958	1.022-3.751	0.042*
		Age at diagnosis	1.004	0.975-1.-035	0.8	1.009	0.978-1.041	0.571
		KRAS mutation Yes/No	1.302	0.694-2.439	0.4	1.203	0.638-2.262	0.568
		Rectal/colon	0.994	0.501-1.974	1	0.953	0.477-1.905	0.893

## Sheet: 2b
Figure 2b

## Sheet: 2e
Figure 2e

## Sheet: 3b
Figure 3b			CDKN1A (p21)
		WT Parental	WT CRISPR control	R175H clones	R273H clones
		1	1.16297	0.287944	0.402656
		1	2.35595	0.169807	0.16895
		1	1.08762	0.175609	0.168733
		1	1.02823	0.192652	0.192713

## Sheet: 3c
Figure 3c			ECM1					APOE
		WT Parental	WT CRISPR control	R175H clones	R273H clones		WT Parental	WT CRISPR control	R175H clones	R273H clones
		1	0.354232	1.0622	1.2552		1	1.25161	1.13549	1.43207
		1	0.847471	1.90301	2.61357		1	1.33561	1.32702	2.33624
		1	1.26072	1.79941	4.79932		1	0.803361	0.977277	1.66004
		1	0.969492	1.03651	1.74931		1	0.742932	0.967869	1.12946
		1	0.909101	1.01309	1.67441
			MRC2					CDC42EP5
		WT Parental	WT CRISPR control	R175H clones	R273H clones		WT Parental	WT CRISPR control	R175H clones	R273H clones
		1	0.721821	1.40613	1.94998		1	1.02896	0.486664	1.38245
		1	0.650583	1.44816	1.92666		1	1.80273	1.14377	2.34115
		1	0.437906	1.29288	1.24744		1	1.22733	1.23103	2.90459
		1	0.680419	1.26891	1.62927		1	1.16229	NA	3.00277
		1	1.04762	2.07897	2.52747
			ITGA7
		WT Parental	WT CRISPR control	R175H clones	R273H clones
		1	1.0295	1.28781	1.84232
		1	0.920774	1.15142	1.55677
		1	0.962685	1.35102	1.44768

[truncated: 40 more sheets: 3d, 3e, 3f, 3g, 4a, 4g, 4h, 5b, 5d, 5f, 5g, 5h, 5i, 6b, 7c, 7d, s1a, s1b,c, s2c, s2d …]
